# Supplementary material for: Identification of Unique and Conserved Neutralizing Epitopes of Vestigial Esterase Domain in HA Protein of the H9N2 Subtype of Avian Influenza Virus
Source: Viruses. 2022 Dec 8;14(12):2739. doi: 10.3390/v14122739 (PMC9787348; doi:10.3390/v14122739)
Supplement: Supplementary file 1 [file viruses-14-02739-s001.zip]

Archive with 1 entries (1 files):
- viruses-2028479-supplementary.xls
