# Supplementary material for: Identification of Unique and Conserved Neutralizing Epitopes of Vestigial Esterase Domain in HA Protein of the H9N2 Subtype of Avian Influenza Virus
Source: Viruses. 2022 Dec 8;14(12):2739. doi: 10.3390/v14122739 (PMC9787348; doi:10.3390/v14122739)
Supplement: Supplementary file 1 [file viruses-14-02739-s001.zip › viruses-2028479-supplementary.xls]

## Sheet: Genebank ID
Name	Genebank ID
A/chicken/Shandong/LY1/2017(H9N2）	AVV61746.1
A/chicken/Guangxi/55/2005(H9N2)	ABV31867.1
A/sparrow/Guangxi/11/2005(H9N2)	ADC97101.1
A/chicken/Guangxi/44/2006(H9N2)	ADC97098.1
A/chicken/Liaoning/21/7/2007(H9N2)	ACJ35233.1
A/environment/Hunan/1-18/2007(H9N2)	ADC34496.1
A/chicken/Shandong/lc1124/2007(H9N2)	ACH95471.1
A/sparrow/Guangxi/47/2006(H9N2)	ADC97103.1
A/feces/Hunan/1-23/2007(H9N2)	ADC34497.1
A/chicken/Hebei/LC/2008(H9N2)	ACY29897.1
A/environment/Hunan/1-70/2007(H9N2)	ADC34498.1
A/chicken/Fujian/FG13/2007(H9N2)	ACJ35228.1
A/chicken/Shandong/1/2006(H9N2)	ACY29896.1
A/chicken/Shandong/mp1224/2007(H9N2)ACH95480.1
A/chicken/Zhejiang/ZC28/2007(H9N2)	ACJ35242.1
A/duck/Hunan/1/2006(H9N2)	AFO83296.1
A/chicken/Hong Kong/CRA45/2010(H9N2)	AGO17928.1
A/chicken/Hunan/HA17/2007(H9N2)	ACJ35224.1
A/chicken/Yunnan/YC12/2007(H9N2)	ACJ35217.1
A/chicken/Zhejiang/ZG1/2007(H9N2)	ACJ35243.1
A/chicken/Jiangsu/C3089/2011(H9N2)	AII31428.1
A/chicken/Liaoning/41/17/2007(H9N2)	ACJ35232.1
A/chicken/Guangdong/C1095/2009(H9N2)	AII31260.1
A/chicken/Shandong/N/2010(H9N2)	AEP33147.1
A/chicken/Yunnan/Simao3/2007(H9N2)	ABW73972.1
A/chicken/Shandong/22/2008(H9N2)	ACY29894.1
A/environment/Hunan/2-84/2007(H9N2)	ADC34501.1
A/chicken/Hunan/HG29/2007(H9N2)	ACJ35221.1
A/sparrow/Guangxi/31/2006(H9N2)	ADC97102.1
A/chicken/HeBei/BD/2011(H9N2)	ATY41027.1
A/chicken/Guangdong/B4/2006(H9N2)	ADC30107.1
A/chicken/Hong Kong/AP167W/2006(H9N2)	AGQ81069.1
A/chicken/Shandong/zc2/2009(H9N2)	AGK23567.2
A/chicken/Yunnan/Yuxi2/2007(H9N2)	ABW73974.1
A/Hong Kong/69955/2008(H9N2)	AGO17968.1
A/chicken/Guangdong/E25/2008(H9N2)	ADC30102.1
A/chicken/Yangzhou/636/2013(H9N2)	AJM70533.1
A/chicken/Yunnan/YA114/2007(H9N2)	ACJ35218.1
A/chicken/Guangdong/HE21/2008(H9N2)	ADC30104.1
A/chicken/Sichuan/G4/2009(H9N2)	ADC30095.1
A/chicken/Guizhou/C1011/2009(H9N2)	AII31224.1
A/chicken/Anhui/B7/2010(H9N2)	AEQ73370.1
A/chicken/Shandong/05/2011(H9N2)	AGK23584.2
A/chicken/Shandong/Li-3/2010(H9N2)	AIQ82563.1
A/chicken/Jiangsu/03/2007(H9N2)	AHL21148.1
A/duck/Shanghai/C60/2007(H9N2)	AGI55586.1
A/chicken/Zhejiang/C3188/2010(H9N2)	AII31440.1
A/chicken/Guangdong/1258/2009(H9N2)	AJY54328.1
A/chicken/Hong Kong/TP38/2003(H9N2)	AGO17859.1
A/Chicken/Tianjin/2009(H9N2)	AIZ70098.1
A/chicken/Anhui/B11/2010(H9N2)	AEQ73371.1
A/chicken/Shandong/02/2008(H9N2)	AEB71261.1
A/chicken/Shandong/174/2010(H9N2)	AKD00731.1
A/chicken/Shandong/KD/2009(H9N2)	AEB71268.1
A/chicken/Hunan/HE5/2007(H9N2)	ACJ35241.1
A/chicken/Hong Kong/TC176/2006(H9N2)	AGQ81073.1
A/chicken/Shandong/2552/2009(H9N2)	AJY54336.1
A/chicken/Hunan/2106/2009(H9N2)	AJY54332.1
A/chicken/Hunan/HB29/2007(H9N2)	ACJ35222.1
A/chicken/Guangdong/01/2008(H9N2)	AHL21145.1
A/chicken/Fujian/FB22/2007(H9N2)	ACJ35229.1
A/chicken/Zhejiang/HF4/2009(H9N2)	ADC30129.1
A/chicken/Shanghai/169/2009(H9N2)	AJY54321.1
A/chicken/Guangxi/G8/2009(H9N2)	ADC30098.1
A/chicken/Hong Kong/YU341/2008(H9N2)	AGQ81100.1
A/chicken/Shanghai/50/2009(H9N2)	AJY54319.1
A/chicken/Heiilongjiang/DD/2011(H9N2)	ATY41028.1
A/chicken/Guangdong/E23/2008(H9N2)	ADC30100.1
A/chicken/Guangdong/E8/2009(H9N2)	ADC30099.1
A/chicken/Henan/G1/2010(H9N2)	AEQ73399.1
A/chicken/Fujian/01/2009(H9N2)	AHH00771.1
A/chicken/Lincang/711/2008(H9N2)	ADP92360.1
A/chicken/Shandong/sd01/2010(H9N2)	AGK23570.2
A/chicken/Yunnan/Wenshan/2007(H9N2)	ABW73973.1
A/chicken/Shandong/651/2011(H9N2)	AKD00807.1
A/chicken/Henan/E1/2010(H9N2)	AEQ73391.1
A/pigeon/Hong Kong/WF255/2007(H9N2)	AGQ81087.1
A/chicken/Fujian/FB21/2007(H9N2)	ACJ35230.1
A/chicken/Jilin/BHJ/2010(H9N2)	AFP99854.1
A/chicken/Beijing/B7/2010(H9N2)	AHL21018.1
A/chicken/Zhejiang/HJ/2007(H9N2)	ACL12396.1
A/chicken/Guangdong/A5/2003(H9N2)	ADC30117.1
A/chicken/Jilin/CBS/2010(H9N2)	AFP99856.1
A/chicken/Sichuan/P312/2012(H9)	AJA03896.1
A/duck/Zhejiang/C1036/2009(H9N2)	AII31236.1
A/chicken/Yangzhou/687/2013(H9N2)	AJM70538.1
A/chicken/Shandong/C/2009(H9N2)	ADO34935.1
A/chicken/Jiande/01/2009(H9N2)	ADE43746.1
A/chicken/Shandong/03/2011(H9N2)	AGK23583.2
A/chicken/Hebei/FL/2011(H9N2)	AGK23589.2
A/chicken/Henan/G15/2010(H9N2)	AEQ73407.1
A/chicken/Sichuan/G2/2009(H9N2)	ADC30093.1
A/chicken/Shandong/YT7/2010(H9N2)	AHL21360.1
